# Supplementary material for: Streptokinase reduces Streptococcus dysgalactiae subsp. equisimilis biofilm formation
Source: BMC Microbiol. 2024 Sep 30;24:378. doi: 10.1186/s12866-024-03540-w (PMC11440690; doi:10.1186/s12866-024-03540-w)
Supplement: Supplementary file 1 — Supplementary Material 1 [file 12866_2024_3540_MOESM1_ESM.xlsx]

## Sheet: Table S1
Table S1. SDSE strain collection
									Biofilm	Ska-activity
Isolate ID	Accession number	Collection year	Severity	Sample	Clinical diagnosis	ST	M-type	FCT/Pilus-type	[OD 492 nm]	[% of Pm activity]
S7	ERR11420263	2005	Invasive	Blood	Skin/soft tissue infection	8	stG643.1	5	0.038	10155
S8	SRR5754600	2005	Invasive	Blood	Skin/soft tissue infection	327	stG480.0	6a	0.44	13809
S9	ERR10483626	2005	Invasive	Blood	Skin/soft tissue infection	12	stG6.5/truncated	2	0	65048
S11	SRR5754599	2005	Invasive	Blood	Bone/joint infection	55	stG485.0	6b/truncated	0.043	60401
S19	ERR11420264	2005	Invasive	Soft_tissue	Necrotizing fasciitis	29	stC74a.0	6b	0.279	16236
S20	ERR11420265	2005	Invasive	Blood	Tenovaginitis	4	stG6792.0	6b	0.404	41474
S25	ERR11420266	2005	Invasive	Blood	Skin/soft tissue infection	29	stG485.0	6b	0.103	14224
S41	ERR11420267	2006	Invasive	Blood	Skin/soft tissue infection	516	stG6.1	6b	0.04	36008
S47	SRR5754624	2006	Invasive	Blood	Skin/soft tissue infection	29	stG485.0	6b	0.037	3511
S52	SRR5754623	2006	Invasive	Blood	Skin/soft tissue infection	63	stG6.0	9	0.047	34844
S53	ERR11420268	2006	Invasive	Blood	Skin/soft tissue infection	63	stG652.0	6b	0.425	25923
S54	ERR10483629	2006	Invasive	Blood	Skin/soft tissue infection	17	stC5345.0	6b	0.229	32419
S57	ERR11420269	2006	Invasive	Blood	Primary_bacteremia	25	stG5420.0	6b	0.037	46.49
S58	SRR5413212	2006	Invasive	Blood	Bone/joint infection	20	stG62647.0	6a	0.231	67064
S59	ERR10483630	2006	Invasive	Blood	Skin/soft tissue infection	127	stG245.0	6a	0.059	75871
S60	ERR11420270	2006	Invasive	Blood	Skin/soft tissue infection	8	stG480.0	6a/truncated	0.047	73925
S62	ERR11420271	2006	Invasive	Blood	Skin/soft tissue infection	328	stG643.1	6a/truncated	0.007	29316
S68	ERR10483631	2006	Invasive	Blood	Endocarditiis	63	stG6.0	9	0.464	26025
S70	ERR11420272	2006	Invasive	Blood	Skin/soft tissue infection	73	stG643.0	6a	0.336	23502
S73	SRR5754622	2007	Invasive	Blood	Skin/soft tissue infection	63	stG6.0	9	0.127	22024
S76	ERR11420273	2007	Invasive	Soft_tissue	Necrotizing fasciitis	17	stG2078.0	6b	0.131	20381
S86	ERR11420274	2007	Invasive	Synovial_fluid	Bone/joint infection	328	stG643.1	6a	0.095	12206
S88	SRR5754620	2007	Invasive	Blood	Skin/soft tissue infection	29	stC74a.0	6b	0.17	17051
S90	ERR11420275	2007	Invasive	Blood	Skin/soft tissue infection	29	stG485.0	6b	0.4	22061
S94	ERR11420276	2007	Invasive	Blood	Skin/soft tissue infection	73	stG643.0	6a	0.459	16759
S96	ERR11420277	2007	Invasive	Bone	Bone/joint infection	325	stG485.2	6b	0.117	56711
S97	ERR11420278	2007	Invasive	Blood	Skin/soft tissue infection	77	stC74a.0	6b	0.341	14805
S98	SRR5754619	2007	Invasive	Blood	Skin/soft tissue infection	324	stG485.0	6a	0.246	23414
S102	ERR10483632	2007	Invasive	Blood	Endocarditis	29	stC74a.0	6b	0.428	58226
S103	SRR5754618	2007	Invasive	Blood	Skin/soft tissue infection	25	stG6.1	6a/truncated	0.137	57892
S106	ERR11420279	2007	Invasive	Blood	Skin/soft tissue infection	329	stG652.0	6b	0.24	9259
S114	SRR5754617	2008	Invasive	Blood	Skin/soft tissue infection	329	stG652.0	6b	0.262	24486
S115	ERR10483634	2008	Invasive	Blood	Skin/soft tissue infection	17	stG2078.0	6b	0.137	25998
S117	ERR11420280	2008	Invasive	Blood	Skin/soft tissue infection	17	stG2078.0	6b	0.02	21477
S118	ERR11420281	2008	Invasive	Soft_tissue	Skin/soft tissue infection	15	stG10.0	6a	0.287	80352
S121	ERR11420282	2008	Invasive	Blood	Skin/soft tissue infection	73	stG643.0	6a	0.574	36994
S126	SRR5754616	2008	Invasive	Blood	Skin/soft tissue infection	12	stG643.0/truncated	6a	0.226	28607
S128	ERR11420283	2008	Invasive	Blood	Primary_bacteremia	15	stG10.0	6a	0.209	35.2
S130	ERR11420284	2008	Invasive	Blood	Primary_bacteremia	73	stG643.0	6a	0.522	8572
S131	ERR10483637	2008	Invasive	Blood	Skin/soft tissue infection	8	stG643.0	6a/truncated	0.328	22.14
S132	ERR11420285	2008	Invasive	Blood	Primary_bacteremia	63	stG6.0	9	0.103	20408
S135	ERR11420286	2008	Invasive	Blood	Skin/soft tissue infection	15	stG10.0	6a	0.154	21219
S137	ERR11420287	2008	Invasive	Blood	Skin/soft tissue infection	8	stG643.1	5	0.178	19781
S138	ERR10483638	2008	Invasive	Blood	Primary_bacteremia	325	stG485.0	6b	0.069	27438
5005	SRR7497447	2013	Invasive	Soft_tissue	Necrotizing fasciitis	29	stG485.0	6b	0.178	54.7
6007	SRS3526012	2013	Invasive	Soft_tissue	Necrotizing fasciitis	17	stG2078.0	6b	0.161	58567
B8	ERR11420288	2005	Non-invasive	Pus	Wound_infection	37	stG485.0	9	0.441	18.7
B9	ERR11420289	2005	Non-invasive	Pus	Wound_infection	29	stG485.0	6b	0.034	22245
B10	ERR11420290	2005	Non-invasive	Pus	Wound_infection	63	stG6.0	6c/truncated	0.005	17615
B31	ERR11420291	2005	Non-invasive	Pus	Wound_infection	114	stG652.0	5	0.26	19.02
B35	ERR11420292	2005	Non-invasive	Pus	Wound_infection	8	stG480.0	6a	0.6	11598
B69	ERR11420293	2006	Non-invasive	Pus	Wound_infection	15	stG10.0	6a	0.189	20245
B71	ERR11420294	2006	Non-invasive	Pus	Wound_infection	73	stG643.0	6a	0.29	18292
B81	ERR11420295	2006	Non-invasive	Pus	Wound_infection	25	stG6.7/truncated	6a	0.167	36497
B88	ERR11420296	2005	Non-invasive	Pus	Wound_infection	183	stG643.1	6a	0.099	14.08
B89	ERR11420297	2005	Non-invasive	Pus	Wound_infection	Novel ST	stG6.0	6a/truncated	0.073	23262
B91	ERR11420298	2005	Non-invasive	Pus	Wound_infection	20	stG62647.0	6a	0.171	13298
B131	ERR11420299	2005	Non-invasive	Pus	Wound_infection	63	stG6.0	9	0.094	18.12
B135	ERR11420300	2005	Non-invasive	Pus	Tonsillitis	270	stG6.1	9	0.176	18026
B141	ERR11420301	2005	Non-invasive	Pus	Wound_infection	12	stG6.4	2	0.174	20728
B143	ERR11420302	2005	Non-invasive	Pus	Impetigo	114	stG652.0	5	0.187	16081
B153	ERR11420303	2005	Non-invasive	Pus	Wound_infection	12	stG6.3	2	0.296	22169
B163	ERR11420304	2005	Non-invasive	Pus	Wound_infection	183	stG643.1	6a	0.098	28533
B196	ERR11420305	2005	Non-invasive	Pus	Impetigo	69	stG485.0	9	0.313	19231

## Sheet: Table S2
Table S2. Primers used in this study
Purpose	Name	Sequence (5'-3')
streptokinase upstream fragment	SDSE_0239_del_UF	ATGGATCCCTAGCGTTGGCAAGAGACC
streptokinase upstream fragment	SDSE_0239_del_UR	CACGAACGAAAATCAAGCTTAAGATCGTTAGTGCAAACAGCAGTGC
aad9 (specR)	aad9_pFW11_F	GATCTTAAGCTTGATTTTCGTTCGTG
aad9 (specR)	aad9_pFW11_R	GCTTACCAATTAGAATGAATATTTCC
streptokinase downstream fragment	SDSE_0239_del_DF	GGAAATATTCATTCTAATTGGTAAGCTGCGTTATACAGGGACACC
streptokinase downstream fragment	SDSE_0239_del_DR	ATGCATGCCCTTCTCAATGACGTCCTCC
qRT-PCR	SDSE_mga_for	tacaatcagcccttggacgc
qRT-PCR	SDSE_mga_rev	tatttggtgtgacgaaagcgt
qRT-PCR	SDSE_relA_for	acgagttgtggcgtccaatg
qRT-PCR	SDSE_relA_rev	gcggacgccttttttataagc
